# Supplementary material for: The U2AF65/circNCAPG/RREB1 feedback loop promotes malignant phenotypes of glioma stem cells through activating the TGF-β pathway
Source: Cell Death Dis. 2023 Jan 13;14(1):23. doi: 10.1038/s41419-023-05556-y (PMC9837049; doi:10.1038/s41419-023-05556-y)
Supplement: Supplementary file 8 — Supplementary Table 3 [file 41419_2023_5556_MOESM8_ESM.csv]

Supplemental Table 3. The circNCAPG potentially interacting TFs were predicted using catRAPID.
Transcript.ID	Z.score	Discriminative.Power	Interaction.Strength	Motif.Reference	Domain.Presence	Star.Rating.Score
RREB1	-0.72	0.14	0.05	NO	yes	2.29
PURG	-0.24	0.4	0.6	NO	yes	2
GFI1	-0.62	0.17	0.14	NO	yes	1.61
ZEB1	-0.64	0.17	0.13	NO	yes	1.6
MYNN	-0.68	0.14	0.09	NO	yes	1.56
SALL2	-0.67	0.14	0.1	NO	yes	1.56
OVOL1	-0.69	0.14	0.08	NO	yes	1.55
HIC1	-0.69	0.14	0.08	NO	yes	1.55
BCL6B	-0.68	0.14	0.09	NO	yes	1.55
PATZ1	-0.69	0.14	0.08	NO	yes	1.55
SNAI2	-0.71	0.14	0.06	NO	yes	1.53
BCL6	-0.7	0.14	0.07	NO	yes	1.53
HIC2	-0.71	0.14	0.06	NO	yes	1.53
SALL1	-0.71	0.14	0.06	NO	yes	1.53
NKRF	-0.72	0.14	0.06	NO	yes	1.52
BNC1	-0.72	0.14	0.05	NO	yes	1.52
BNC2	-0.72	0.14	0.05	NO	yes	1.52
SFPQ	-0.95	0.1	0.02	http://www.nature.com/nature/journal/v499/n7457/full/nature12311.html	yes	1.52
PRDM5	-0.71	0.14	0.06	NO	yes	1.52
ZBTB6	-0.73	0.14	0.04	NO	yes	1.51
PRDM4	-0.73	0.14	0.04	NO	yes	1.5
ZFP1	-0.74	0.14	0.04	NO	yes	1.49
SALL3	-0.75	0.14	0.03	NO	yes	1.49
GZF1	-0.74	0.14	0.03	NO	yes	1.49
ZNF28	-0.76	0.14	0.03	NO	yes	1.48
ZFHX3	-0.76	0.14	0.03	NO	yes	1.48
ZFHX4	-0.76	0.14	0.03	NO	yes	1.48
ZGPAT	-0.77	0.14	0.03	NO	yes	1.47
PINX1	-0.77	0.14	0.02	NO	yes	1.46
SALL4	-0.77	0.14	0.03	NO	yes	1.46
MAEL	-0.79	0.14	0.18	NO	yes	1.44
CIZ1	-0.8	0.14	0.02	NO	yes	1.43
CSDE1	-0.84	0.14	0.01	NO	yes	1.4
SON	-0.85	0.1	0.01	NO	yes	1.38
MYEF2	-0.95	0.1	0.03	NO	yes	1.29
PURA	-0.98	0.1	0.08	NO	yes	1.26
PURB	-0.99	0.1	0.1	NO	yes	1.24
THYN1	-1.01	0.1	0.03	NO	yes	1.22
HBP1	-1.14	0.1	0	NO	yes	1.1
