# Supplementary material for: The U2AF65/circNCAPG/RREB1 feedback loop promotes malignant phenotypes of glioma stem cells through activating the TGF-β pathway
Source: Cell Death Dis. 2023 Jan 13;14(1):23. doi: 10.1038/s41419-023-05556-y (PMC9837049; doi:10.1038/s41419-023-05556-y)
Supplement: Supplementary file 9 — Supplementary Table 4 [file 41419_2023_5556_MOESM9_ESM.xlsx]

## Sheet: Sheet1
Supplemental Table 4. The circNCAPG potentially interacting proteins were identified using the LC-MS/MS method after pulldown by the biontin labeled circNCAPG probe.
Accession	Gene names	Protein names	MW [kDa]	Protein score	Protein_coverage (%)
P31350	RIR2	Ribonucleoside-diphosphate reductase subunit M2	44.87	232.77	49
Q92766	RREB1	Ras-responsive element-binding protein 1	181.42	223.94	35
P09874	PARP1	Poly [ADP-ribose] polymerase 1	113.08	200.91	34
P62917	RL8	60S ribosomal protein L8	280.25	173.61	13
P55884	EIF3B	Eukaryotic translation initiation factor 3	92.48	160.51	16
P26368	U2AF2	Splicing factor U2AF 65 kDa	53.5	151.92	23
Q13283	G3BP1	Ras GTPase-activating protein-binding protein 1	51.16	142.36	19
Q01130	SRSF2	Serine/arginine-rich splicing factor 2	254.76	135.85	25
P46783	RS10	40S ribosomal protein S10	18.89	126.2	24
Q9BUJ2	HNRL1	Heterogeneous nuclear ribonucleoprotein U-like protein 1	95.73	105.52	9
P35637	FUS	RNA-binding protein FUS	69.15	103.6	12
P05198	IF2A	Eukaryotic translation initiation factor 2	36.11	83.54	13
P37108	SRP14	Signal recognition particle 14 kDa protein	14.57	79.43	20
P62314	SMD1	Small nuclear ribonucleoprotein Sm D1	13.28	63.42	11
Q07955	SRSF1	Serine/arginine-rich splicing factor 1	27.74	52.69	8
Q13148	TADBP	TAR DNA-binding protein 43	44.74	47.09	4
Q6P2Q9	PRP8	Pre-mRNA-processing-splicing factor 8	273.59	46.15	1
